# Supplementary material for: Fly in the Ointment: Host-Specificity Challenges for Botanophila turcica, a Candidate Agent for the Biological Control of Saffron Thistle in Australia
Source: Insects. 2025 Mar 28;16(4):357. doi: 10.3390/insects16040357 (PMC12028163; doi:10.3390/insects16040357)
Supplement: Supplementary file 1 [file insects-16-00357-s001.zip]

Archive with 1 entries (1 files):
- insects-3484848-supplementary.pdf
